# Supplementary material for: Clinical Utility of Whole RNA Sequencing for Fusion Detection in Acute Leukemia
Source: Cells. 2026 Jun 8;15(12):1048. doi: 10.3390/cells15121048 (PMC13297425; doi:10.3390/cells15121048)
Supplement: Supplementary file 1 [file cells-15-01048-s001.zip › Supple_R1.xlsx]

## Sheet: Supplementary table S1
Supplementary Table S1. AML cases with cytogenetic abnormalities not detected by whole RNA-seq and their possible biological explanations
Diagnosis	Age	Karyotype abnormality	Putative gene	Possible explanation
AML	53	46,XY,inv(3)(q21q26)[3]/46,XY[9]	MECOM	Possible enhancer hijacking/non-chimeric rearrangement
AML	77	46,XX,t(6;8)(p21.1;q24.2),del(9)(q13q31),der(12)inv(12)(p11.2q13)del(12)(q21q22)[18]/46,XX[2]	MYC/SUPT3H	MYC-related rearrangement without detectable fusion transcript

## Sheet: Supplementary table S2
Supplementary table S2. Detection rates for individual fusion variants across raw FASTQ-level downsampling depths, based on Arriba results (A) High confidence and (B) Medium/high confidence levels
(A)
Type	3M	6M	12M	24M	48M	120M	250M	450M
BCR::ABL1 (b2a2)	0% (0/5) [0-52.2%]	80% (4/5) [28.4-99.5%]	100% (5/5) [47.8-100%]	100% (5/5) [47.8-100%]	100% (5/5) [47.8-100%]	100% (5/5) [47.8-100%]	100% (5/5) [47.8-100%]	100% (5/5) [47.8-100%]
BCR::ABL1 (b3a2)	0% (0/5) [0-52.2%]	20% (1/5) [0.5-71.6%]	80% (4/5) [28.4-99.5%]	80% (4/5) [28.4-99.5%]	100% (5/5) [47.8-100%]	100% (5/5) [47.8-100%]	100% (5/5) [47.8-100%]	100% (5/5) [47.8-100%]
BCR::ABL1 (e1a2)	60% (3/5) [14.7-94.7%]	100% (5/5) [47.8-100%]	100% (5/5) [47.8-100%]	100% (5/5) [47.8-100%]	100% (5/5) [47.8-100%]	100% (5/5) [47.8-100%]	100% (5/5) [47.8-100%]	100% (5/5) [47.8-100%]
CBFB::MYH11	80% (4/5) [28.4-99.5%]	80% (4/5) [28.4-99.5%]	100% (5/5) [47.8-100%]	100% (5/5) [47.8-100%]	100% (5/5) [47.8-100%]	100% (5/5) [47.8-100%]	100% (5/5) [47.8-100%]	100% (5/5) [47.8-100%]
EBF1::PDGFRB	0% (0/5) [0-52.2%]	60% (3/5) [14.7-94.7%]	80% (4/5) [28.4-99.5%]	100% (5/5) [47.8-100%]	100% (5/5) [47.8-100%]	100% (5/5) [47.8-100%]	100% (5/5) [47.8-100%]	100% (5/5) [47.8-100%]
ETV6::RUNX1	0% (0/10) [0-30.8%]	20% (2/10) [2.5-55.6%]	30% (3/10) [6.7-65.2%]	40% (4/10) [12.2-73.8%]	50% (5/10) [18.7-81.3%]	80% (8/10) [44.4-97.5%]	80% (8/10) [44.4-97.5%]	100% (10/10) [69.2-100%]
KMT2A::MLLT3	0% (0/5) [0-52.2%]	20% (1/5) [0.5-71.6%]	80% (4/5) [28.4-99.5%]	100% (5/5) [47.8-100%]	100% (5/5) [47.8-100%]	100% (5/5) [47.8-100%]	100% (5/5) [47.8-100%]	100% (5/5) [47.8-100%]
NUP98::NSD1	20% (1/5) [0.5-71.6%]	20% (1/5) [0.5-71.6%]	40% (2/5) [5.3-85.3%]	40% (2/5) [5.3-85.3%]	40% (2/5) [5.3-85.3%]	60% (3/5) [14.7-94.7%]	80% (4/5) [28.4-99.5%]	80% (4/5) [28.4-99.5%]
PML::RARA	0% (0/5) [0-52.2%]	20% (1/5) [0.5-71.6%]	60% (3/5) [14.7-94.7%]	100% (5/5) [47.8-100%]	100% (5/5) [47.8-100%]	100% (5/5) [47.8-100%]	100% (5/5) [47.8-100%]	100% (5/5) [47.8-100%]
RANBP2::ALK	0% (0/5) [0-52.2%]	0% (0/5) [0-52.2%]	40% (2/5) [5.3-85.3%]	80% (4/5) [28.4-99.5%]	100% (5/5) [47.8-100%]	100% (5/5) [47.8-100%]	100% (5/5) [47.8-100%]	100% (5/5) [47.8-100%]
RUNX1::RUNX1T1	80% (4/5) [28.4-99.5%]	100% (5/5) [47.8-100%]	100% (5/5) [47.8-100%]	100% (5/5) [47.8-100%]	100% (5/5) [47.8-100%]	100% (5/5) [47.8-100%]	100% (5/5) [47.8-100%]	100% (5/5) [47.8-100%]
SET::NUP214	100% (5/5) [47.8-100%]	100% (5/5) [47.8-100%]	100% (5/5) [47.8-100%]	100% (5/5) [47.8-100%]	100% (5/5) [47.8-100%]	100% (5/5) [47.8-100%]	100% (5/5) [47.8-100%]	100% (5/5) [47.8-100%]
TCF3::PBX1	80% (4/5) [28.4-99.5%]	100% (5/5) [47.8-100%]	100% (5/5) [47.8-100%]	100% (5/5) [47.8-100%]	100% (5/5) [47.8-100%]	100% (5/5) [47.8-100%]	100% (5/5) [47.8-100%]	100% (5/5) [47.8-100%]
Total	30% (21/70) [19.6-42.1%]	53% (37/70) [40.6-64.9%]	74% (52/70) [62.4-84%]	84% (59/70) [73.6-91.9%]	89% (62/70) [78.7-94.9%]	94% (66/70) [86-98.4%]	96% (67/70) [88-99.1%]	99% (69/70) [92.3-100%]
(B)
Type	3M	6M	12M	24M	48M	120M	250M	450M
BCR::ABL1 (b2a2)	40% (2/5) [5.3-85.3%]	100% (5/5) [47.8-100%]	100% (5/5) [47.8-100%]	100% (5/5) [47.8-100%]	100% (5/5) [47.8-100%]	100% (5/5) [47.8-100%]	100% (5/5) [47.8-100%]	100% (5/5) [47.8-100%]
BCR::ABL1 (b3a2)	40% (2/5) [5.3-85.3%]	80% (4/5) [28.4-99.5%]	100% (5/5) [47.8-100%]	100% (5/5) [47.8-100%]	100% (5/5) [47.8-100%]	100% (5/5) [47.8-100%]	100% (5/5) [47.8-100%]	100% (5/5) [47.8-100%]
BCR::ABL1 (e1a2)	80% (4/5) [28.4-99.5%]	100% (5/5) [47.8-100%]	100% (5/5) [47.8-100%]	100% (5/5) [47.8-100%]	100% (5/5) [47.8-100%]	100% (5/5) [47.8-100%]	100% (5/5) [47.8-100%]	100% (5/5) [47.8-100%]
CBFB::MYH11	80% (4/5) [28.4-99.5%]	80% (4/5) [28.4-99.5%]	100% (5/5) [47.8-100%]	100% (5/5) [47.8-100%]	100% (5/5) [47.8-100%]	100% (5/5) [47.8-100%]	100% (5/5) [47.8-100%]	100% (5/5) [47.8-100%]
EBF1::PDGFRB	40% (2/5) [5.3-85.3%]	100% (5/5) [47.8-100%]	100% (5/5) [47.8-100%]	100% (5/5) [47.8-100%]	100% (5/5) [47.8-100%]	100% (5/5) [47.8-100%]	100% (5/5) [47.8-100%]	100% (5/5) [47.8-100%]
ETV6::RUNX1	10% (1/10) [0.3-44.5%]	40% (4/10) [12.2-73.8%]	50% (5/10) [18.7-81.3%]	70% (7/10) [34.8-93.3%]	90% (9/10) [55.5-99.7%]	100% (10/10) [69.2-100%]	100% (10/10) [69.2-100%]	100% (10/10) [69.2-100%]
KMT2A::MLLT3	0% (0/5) [0-52.2%]	40% (2/5) [5.3-85.3%]	80% (4/5) [28.4-99.5%]	100% (5/5) [47.8-100%]	100% (5/5) [47.8-100%]	100% (5/5) [47.8-100%]	100% (5/5) [47.8-100%]	100% (5/5) [47.8-100%]
NUP98::NSD1	20% (1/5) [0.5-71.6%]	20% (1/5) [0.5-71.6%]	60% (3/5) [14.7-94.7%]	60% (3/5) [14.7-94.7%]	80% (4/5) [28.4-99.5%]	100% (5/5) [47.8-100%]	100% (5/5) [47.8-100%]	100% (5/5) [47.8-100%]
PML::RARA	0% (0/5) [0-52.2%]	40% (2/5) [5.3-85.3%]	60% (3/5) [14.7-94.7%]	100% (5/5) [47.8-100%]	100% (5/5) [47.8-100%]	100% (5/5) [47.8-100%]	100% (5/5) [47.8-100%]	100% (5/5) [47.8-100%]
RANBP2::ALK	20% (1/5) [0.5-71.6%]	40% (2/5) [5.3-85.3%]	40% (2/5) [5.3-85.3%]	80% (4/5) [28.4-99.5%]	100% (5/5) [47.8-100%]	100% (5/5) [47.8-100%]	100% (5/5) [47.8-100%]	100% (5/5) [47.8-100%]
RUNX1::RUNX1T1	100% (5/5) [47.8-100%]	100% (5/5) [47.8-100%]	100% (5/5) [47.8-100%]	100% (5/5) [47.8-100%]	100% (5/5) [47.8-100%]	100% (5/5) [47.8-100%]	100% (5/5) [47.8-100%]	100% (5/5) [47.8-100%]
SET::NUP214	100% (5/5) [47.8-100%]	100% (5/5) [47.8-100%]	100% (5/5) [47.8-100%]	100% (5/5) [47.8-100%]	100% (5/5) [47.8-100%]	100% (5/5) [47.8-100%]	100% (5/5) [47.8-100%]	100% (5/5) [47.8-100%]
TCF3::PBX1	100% (5/5) [47.8-100%]	100% (5/5) [47.8-100%]	100% (5/5) [47.8-100%]	100% (5/5) [47.8-100%]	100% (5/5) [47.8-100%]	100% (5/5) [47.8-100%]	100% (5/5) [47.8-100%]	100% (5/5) [47.8-100%]
Total	46% (32/70) [33.7-58.1%]	70% (49/70) [57.9-80.4%]	81% (57/70) [70.3-89.7%]	91% (64/70) [82.3-96.8%]	97% (68/70) [90.1-99.7%]	100% (70/70) [94.9-100%]	100% (70/70) [94.9-100%]	100% (70/70) [94.9-100%]

## Sheet: Supplementary table S3
Supplementary Table S3. Average frequency of false-positive fusion calls per sample across downsampled sequencing depths
Confidence Criteria	3M	6M	12M	24M	48M	120M	250M	450M
(A) High Confidence	0.1 ± 0.19	0.1 ± 0.24	0.2 ± 0.23	0.4 ± 0.57	0.7 ± 0.92	1.1 ± 1.39	1.6 ± 1.74	1.7 ± 1.5
(B) Medium / High Confidence	0.1 ± 0.21	0.3 ± 0.62	0.7 ± 0.88	1.2 ± 1.17	1.7 ± 1.4	2.5 ± 1.62	4.6 ± 1.87	6.4 ± 2.84
* Values represent the mean number of false-positive fusion calls per sample across 5 independent technical replicates.
Arriba low confidence calls and structural variants with undetected reading frames were strictly excluded from the analysis.
